# Supplementary material for: Computation-Aided Design of Albumin Affibody-Inserted Antibody Fragment for the Prolonged Serum Half-Life
Source: Pharmaceutics. 2022 Aug 24;14(9):1769. doi: 10.3390/pharmaceutics14091769 (PMC9500697; doi:10.3390/pharmaceutics14091769)
Supplement: Supplementary file 1 [file pharmaceutics-14-01769-s001.zip]

Archive with 1 entries (1 files):
- pharmaceutics-1862905-supplementary.pdf
